# Supplementary material for: Prevalence and correlates of post-traumatic stress disorder and its symptomatology in tornado-affected rural residents
Source: Front Psychiatry. 2022 Aug 8;13:946450. doi: 10.3389/fpsyt.2022.946450 (PMC9394182; doi:10.3389/fpsyt.2022.946450)
Supplement: Supplementary file 1 [file Data_Sheet_1.ZIP]

Archive with 6 entries (5 files):
- Date Sheet 1/
- Date Sheet 1/table 1.docx
- Date Sheet 1/table 2.docx
- Date Sheet 1/table 3.docx
- Date Sheet 1/table 4.docx
- Date Sheet 1/table 5.docx
